# Supplementary material for: Transcriptomic Analysis Reveals the Effect of Urea on Metabolism of Nannochloropsis oceanica
Source: Life (Basel). 2024 Jun 24;14(7):797. doi: 10.3390/life14070797 (PMC11278182; doi:10.3390/life14070797)
Supplement: Supplementary file 1 [file life-14-00797-s001.zip]

Archive with 3 entries (3 files):
- Dataset S1 0412.xlsx
- Figures.pdf
- Table S1_qPCR primers.pdf
