# Supplementary material for: Transcriptomic Analysis Reveals the Effect of Urea on Metabolism of Nannochloropsis oceanica
Source: Life (Basel). 2024 Jun 24;14(7):797. doi: 10.3390/life14070797 (PMC11278182; doi:10.3390/life14070797)
Supplement: Supplementary file 1 [file life-14-00797-s001.zip › Dataset S1 0412.xlsx]

## Sheet: carbon metabolism 
Supporting Information. The mRNA-Seq and ChIp-seq data for the genes involved in carbon metabolism, lipid metabolism and photpsynthesis.
gene ID	annotation	abbreviation	log2(N-/N+) of transcript	fold change of Kla peaks
Glycolysis / Gluconeogenesis
NO28G00990	2,3-bisphosphoglycerate-dependent phosphoglycerate mutase	PGAM	-2.00901	4.0886
NO03G00050	Phosphoglycerate mutase family protein	-	1.37084	4.178
NO27G00910	glyceraldehyde 3-phosphate dehydrogenase (NAD)	GPDH	-1.61649	4.915
NO01G05010	Glucose-6-phosphate isomerase	GPI	-1.44754	9.955
NO03G03070	enolase	ENL	-1.3291	5.643
NO06G03570	KDPG and KHG aldolase	-	-1.31349	4.286
NO04G02790	Glycoside hydrolase-type carbohydrate-binding protein	-	-1.02749	4.952
NO10G00740	Phosphoglucomutase	PGM	-1.17074	4.068
NO19G01750	Fructose-bisphosphate aldolase 6, cytosolic	ALDO	1.69692	5.094
TCA cycle
NO01G01420	ATP-citrate synthase	CS	-1.0231	6.074
NO24G00360	succinyl-CoA synthetase, beta subunit	SCS	1.26188	9.512
NO02G04180	Fumarate hydratase	FHD	1.42312	5.252
NO13G01210	Dihydrolipoamide acetyltransferase component of pyruvate dehydrogenase complex	DLAT	1.19797	4.866
Calvin cycle
NO08G03720	ribose 5-phosphate isomerase	RPI	-1.57534	9.954
NO11G02910	ribulose-phosphate 3-epimerase	RPE	-1.46096	2.935
NO16G01890	sedoheptulose-1,7-bisphosphatase	SBPase	-1.09531	9.363
C4-like
NO11G00760	phosphoenolpyruvate carboxylase	PEPC	1.3019	8.107
NO26G00480	malic enzyme (NAD), cytosol	ME	1.90566	4.159

## Sheet: photosynthesis
Supporting Information. The mRNA-Seq and ChIp-seq data for the genes involved in carbon metabolism, lipid metabolism and photpsynthesis.
gene ID	annotation	abbreviation	log2(N-/N+) of transcript	fold change of Kla peaks
Photosynthesis
NO03G03480	Light-harvesting protein	LHC	-2.971	3.121
NO11G02920	Light-harvesting protein	LHC	-2.894	3.527
NO07G03310	Light-harvesting protein	LHC	-2.893	3.634
NO10G02270	photosystem II family protein	-	-1.967	3.966
NO17G02150	Photosynthetic NDH subunit of subcomplex B 3, chloroplastic	PNSB3	-1.026	4.443
NO20G00500	Light-harvesting protein	LHC	-3.545	4.499
NO10G01510	Light-harvesting protein	LHC	-1.865	5.2
NO25G00860	Fucoxanthin-chlorophyll a-c binding protein A, chloroplastic	FCPA	-7.282	5.441
NO16G02580	Ferredoxin--NADP reductase	FNR	-1.682	5.586
NO26G01720	Light-harvesting protein	-	-2.184	6.187
NO02G01740	Light-harvesting protein	LHC	-2.506	6.437
NO29G01730	Protein fucoxanthin chlorophyll a/c protein	FCP	-1.745	6.467
NO02G05990	Light harvesting complex protein	LHC	-1.541	6.963
NO12G02640	Light-harvesting protein	LHC	-2.797	6.963
NO08G03500	Light-harvesting protein	LHC	-2.344	7.036
NO16G01490	Chloroplast light harvesting protein isoform 4	LHC	-1.661	9.483
NO22G01810	Magnesium-chelatase subunit ChlH, chloroplastic	CHLH	-1.582	9.706
NO03G03690	Light-harvesting protein	-	-2.373	9.71
NO03G02140	Photosystem II stability/assembly factor	-	-1.906	9.804
NO01G03050	Photosystem II oxygen evolving complex protein	-	-1.372	9.805
NO13G02860	Fucoxanthin chlorophyll a c binding protein	-	-3.252	10.307
NO24G01680	Photosystem II oxygen-evolving enhancer protein 1	-	-2.348	10.528
NO14G01170	Photosystem II 12 kDa extrinsic protein	-	-1.182	10.725

## Sheet: lipid metabolism
Supporting Information. The mRNA-Seq and ChIp-seq data for the genes involved in carbon metabolism, lipid metabolism and photpsynthesis.
gene ID	annotation	abbreviation	log2(N-/N+) of transcript	fold change of Kla peaks
TAG biosynthesis
NO12G03190	lysophosphatidyl acyltransferase 4	LPAAT	-10.058	8.917
NO08G04210	lysophospholipid acyltransferase	LPAAT	-2.34666	4.755
NO10G00120	diacylglycerol kinase	DGK	1.324	4.419
glacotolipid synthesis
NO13G01280	UDP-glucose pyrophosphorylase/Phosphoglucomutase	UGPase/PGM	-1.6692	6.931
NO01G01510	Polyhydroxyalkanoic acid synthase	LIPF	-1.6537	6.2915
NO13G01730	UDP-galactose 4-epimerase	GALE	-1.57936	3.989
FA synthesis
NO11G02690	β-ketoacyl-ACP synthase	KAS	-1.59769	4.169
NO21G02220	acetyl-CoA carboxylase (cytosol)	ACCase	-1.25716	10.642
NO30G00840	acyl carrier protein	ACP	-1.08285	4.365
NO05G03180	very long-chain acyl-CoA synthetase	LACS	-1.13601	3.967
NO25G00730	Long-chain acyl-CoA ligase	ACSL	-5.90054	5.606
NO24G01960	acyl-CoA-binding protein	ACBP	-1.51269	9.513
NO16G02490	acyl-CoA-binding protein	ACBP	1.1256	5.273
NO01G02200	type I fatty acid synthase/polyketide synthase	FASI	-2.152	1.824
fatty acid desaturation
NO29G00510	Δ6 fatty acid elongase	Δ6-FAE	-2.88968	6.009
NO29G01250	Acyl-lipid omega-13 desaturase	DES	1.0958	3.603
NO05G01930	Δ12 fatty acid dehydrogenase	Δ12-FAD	-1.96	10.619
NO25G00130	Fatty acid desaturase	FAD	-1.15535	6.182
beta oxidation
NO17G02720	acyl-CoA dehydrogenase	ACDH	1.02711	4.042
NO26G00240	Acyl-coenzyme A oxidase	AOX	-1.02897	4.059
NO01G04640	3-ketoacyl-CoA thiolase	KATO	1.22019	10.741
lipase
NO18G01100	group xv phospholipase a2	LCAT	-1.53291	3.334
NO14G01540	Acyl transferase/acyl hydrolase/lysophospholipase	-	-1.32	4.38
NO09G00250	Lipase-related protein	-	-1.05361	5.75
NO19G00280	alpha beta hydrolase fold protein	ABH	1.67619	3.033
LD structure protein
NO08G03930	plastid-lipid-associated protein	PLAP	-1.10032	4.262

## Sheet: genetic Information Processing
Supporting Information. The mRNA-Seq and ChIp-seq data for the genes involved in carbon metabolism, lipid metabolism and photpsynthesis.
gene ID	annotation	abbreviation	log2(N-/N+) of transcript	fold change of Kla peaks
RNA polymerase
NO04G02960	DNA-directed RNA polymerase subunit	RNApol	-1.7822	5.8622
NO04G02950	DNA-directed RNA polymerase subunit	RNApol	1.0213	5.127
NO05G03080	DNA-directed rna polymerases and iii subunit rpabc3	RNApol	1.0328	6.7617
NO07G04570	RNA polymerase Rpc34	RNApol	1.118	4.2146
transcription factors
NO27G01570	Repressor of RNA polymerase III transcription	-	-1.40364	5.0825
NO10G02730	Winged helix-turn-helix transcription repressor	-	1.02445	3.68275
NO10G00990	Winged helix-turn-helix transcription repressor	-	1.06265	4.0634
NO18G00760	Transcriptional regulator	-	1.73173	6.84355
NO02G00670	Bzip transcription factor	TF	1.7075	9.45062
NO19G02430	Fungal specific transcription factor domain-containing protein	-	1.15691	4.64141
NO16G02330	Transcription initiation factor tfiid subunit	-	1.40769	4.59558
spliceosome
NO03G00020	Beta-catenin-like protein 1	-	1.0027	7.2297
NO14G00150	WD-40 repeat family protein / small nuclear ribonucleoprotein Prp4p-related	-	1.9811	10.455
NO14G00260	Trna splicing endonuclease 34-like protein	-	1.307	3.3926
NO12G03970	14 kDa subunit splicing factor 3b	-	1.232	5.5259
NO07G01090	Dead-box atp-dependent rna helicase	RH	1.0259	9.8333
RNAprocessing
NO01G01780	tRNA rRNA methyltransferase	-	1.0759	6.137
NO27G00180	16s rrna-processing protein	-	1.0774	10.526
NO17G00160	Rrna-processing protein efg1	-	1.5015	10.669
NO09G03070	U3 small nucleolar rna-associated protein 15	-	1.0629	3.8568
NO21G00460	U3 small nucleolar RNA-associated protein 11	-	1.1088	3.7415
NO06G04220	Ribosomal rna small subunit methyltransferase e	-	1.1652	3.848
NO15G00770	RNA cytidine acetyltransferase	-	1.8237	3.2735
mRNA surveillance pathway
NO16G03010	Symplekin	-	1.02586	10.0324
NO26G01420	nuclear poly(a) polymerase	PAP	1.36073	5.05341
NO10G02800	Cleavage and polyadenylation specificity factor subunit 2	-	-1.26652	4.24832
NO09G03910	Zinc finger, CCCH-type	-	1.15678	11.4913
RNA binding
NO13G00030	RNA binding protein	RBP	1.40847	4.425
NO26G01500	RNA-binding protein PNO1-like protein	RBP	1.18336	4.55992
NO08G03170	Hyaluronan/mRNA-binding protein	RBP	-1.48524	7.77777
DNA binding
NO14G02230	Helix-loop-helix DNA-binding protein	-	-1.10091	4.59062
NO29G01790	Myb-like DNA-binding domain containing protein	DBP	-1.05851	3.15884
NO02G00520	Zn(2)-C6 fungal-type DNA-binding domain protein	DBP	1.07665	3.96131
NO29G01490	Zn(2)-C6 fungal-type DNA-binding domain protein	DBP	1.58109	6.43862
NO13G00250	Zn(2)-C6 fungal-type DNA-binding domain protein	DBP	1.41934	8.49883
NO15G02470	DNA-binding SAP	-	-1.0659	6.93742
NO12G02500	Zinc finger cchc domain-containing protein 7	-	1.00765	4.78373
NO04G05180	Zinc finger ccch domain-containing protein 17	-	1.1788	5.99869
aminoacyl-tRNA biosynthesis
NO14G01670	Glutamyl-tRNA(Gln) amidotransferase subunit A, mitochondria	Glu-AdT	1.4985	6.1446
